# Supplementary material for: A Quantitative and Comparative Study of Heroin-Related Metabolites in Different Postmortem Fluids and Tissues
Source: Toxics. 2025 Mar 20;13(3):229. doi: 10.3390/toxics13030229 (PMC11945869; doi:10.3390/toxics13030229)
Supplement: Supplementary file 1 [file toxics-13-00229-s001.zip]

Archive with 1 entries (1 files):
- toxics-3430891-supplementary.pdf
